# Supplementary material for: Use of Mukbang in Health Promotion: Scoping Review
Source: J Med Internet Res. 2025 Mar 27;27:e56147. doi: 10.2196/56147 (PMC11986381; doi:10.2196/56147)
Supplement: Multimedia Appendix 5 [file jmir_v27i1e56147_app5.zip]

Archive with 37 entries (36 files):
- Multimedia Appendix 5. Quality evaluation of part of the included articles/[28] Mukbang- and Cookbang-watching status and dietary life of university students who are not food and nutrition majors.docx
- Multimedia Appendix 5. Quality evaluation of part of the included articles/[29] Uses and gratifications of problematic mukbang watching - The role of eating and social gratification- A pilot study.docx
- Multimedia Appendix 5. Quality evaluation of part of the included articles/[30] Compensatory Usage of the Internet The Case of Mukbang Watching on YouTube.docx
- Multimedia Appendix 5. Quality evaluation of part of the included articles/[45] Content Analysis Of Mukbang Videos- Preferences, Attitudes And Concerns.docx
- Multimedia Appendix 5. Quality evaluation of part of the included articles/[47] A Study on Food and Nutrition-related Media Consumption and Its Influence on Dietary Habits of Adolescents and Adults in Daegu and Gyeongbuk Regio.docx
- Multimedia Appendix 5. Quality evaluation of part of the included articles/[64] Research on the Relieving Effect of ASMR Chewing Sounds on Anxiety in Food Video.docx
- Multimedia Appendix 5. Quality evaluation of part of the included articles/[49] Some elementary school students in Ulsan Mukbang viewing status and eating behavior.docx
- Multimedia Appendix 5. Quality evaluation of part of the included articles/[53] Problematic Mukbang Watching and Its Relationship to Disordered Eating and Internet Addiction- A Pilot Study Among Emerging Adult Mukbang Watchers.docx
- Multimedia Appendix 5. Quality evaluation of part of the included articles/[55] Does Mukbang Watching Really Affect Obesity - Focusing on the Factors Related to Health and Mukbang Watching.docx
- Multimedia Appendix 5. Quality evaluation of part of the included articles/[56] Associations between mukbang viewing and disordered eating behaviors.docx
- Multimedia Appendix 5. Quality evaluation of part of the included articles/[60] Watching a remote-video confederate eating facilitates perceived taste and consumption of food.docx
- Multimedia Appendix 5. Quality evaluation of part of the included articles/[61] The differential effects of viewing short-form online culinary videos of fruits and vegetables versus sweet snacks on adolescents appetites.docx
- Multimedia Appendix 5. Quality evaluation of part of the included articles/[62] The rise of Digital Table- a review of foreign researches on mukbang.docx
- Multimedia Appendix 5. Quality evaluation of part of the included articles/[66] Binge Drinking and Obesity-Related Eating The Moderating Roles of the Eating Broadcast Viewing Experience among Korean Adults.docx
- Multimedia Appendix 5. Quality evaluation of part of the included articles/[67] A Study on the Cookbang YouTube Program Use and Dietary Change based on the Technology Acceptance Model.docx
- Multimedia Appendix 5. Quality evaluation of part of the included articles/[69] Actual Status of Mukbang Viewing and Food Habits of University Students in Wonju Area.docx
- Multimedia Appendix 5. Quality evaluation of part of the included articles/[57]The popularity of eating broadcast Content analysis of “mukbang” YouTube videos, media coverage, and the health impact of “mukbang” on public.docx
- Multimedia Appendix 5. Quality evaluation of part of the included articles/[54] A study on the use of YouTube food content and the actual consumption of delivery food by university students in Gwangju.docx
- Multimedia Appendix 5. Quality evaluation of part of the included articles/[48] Does Watching Mukbangs Help You Diet The Effect of The Mukbang on The Desire to Eat.docx
- Multimedia Appendix 5. Quality evaluation of part of the included articles/[68] A research on the causal factor to binge eating that affects dieting deriving from one person media viewership.docx
- Multimedia Appendix 5. Quality evaluation of part of the included articles/[63] Psychological exploration of “Mukbang” audience from the perspective of structuralism.docx
- Multimedia Appendix 5. Quality evaluation of part of the included articles/[65] Exploring adolescents’ motives for food media consumption using the theory of uses and gratifications.docx
- Multimedia Appendix 5. Quality evaluation of part of the included articles/[51] A study on the eating habits and health behavior of people in their 20s and 30s according to the use of social media food content.docx
- Multimedia Appendix 5. Quality evaluation of part of the included articles/[52] A study on the motivation and influence of watching network mukbang programs.docx
- Multimedia Appendix 5. Quality evaluation of part of the included articles/[50] A study on the influence of information  characteristics of TV cooking program on its  information acceptance and dietary change.docx
- Multimedia Appendix 5. Quality evaluation of part of the included articles/[70] Consuming media, consuming food Reactivity to palatable food cues in television content.docx
- Multimedia Appendix 5. Quality evaluation of part of the included articles/[24] A STUDY ON POTENTIAL HEALTH ISSUES BEHIND THE POPULARITY OF “MUKBANG” IN CHINA.docx
- Multimedia Appendix 5. Quality evaluation of part of the included articles/[22] Cloud-Based Commensality Enjoy the Company of Co-diners Without Social Facilitation of Eating.docx
- Multimedia Appendix 5. Quality evaluation of part of the included articles/[25] YouTube Video Comments on Healthy Eating Descriptive and Predictive Analysis.docx
- Multimedia Appendix 5. Quality evaluation of part of the included articles/[15] Study on emotional and physiological changes according to food content types and scenes.docx
- Multimedia Appendix 5. Quality evaluation of part of the included articles/[59] What satisfaction can you get from watching others eat -- A qualitative study based on the audience of Bilibili.docx
- Multimedia Appendix 5. Quality evaluation of part of the included articles/[13] Mukbang and Disordered Eating A Netnographic Analysis of Online Eating Broadcasts.docx
- Multimedia Appendix 5. Quality evaluation of part of the included articles/[17] Watching a food-related television show and caloric intake. A laboratory study.docx
- Multimedia Appendix 5. Quality evaluation of part of the included articles/
- Multimedia Appendix 5. Quality evaluation of part of the included articles/[18] Obesity and food-related content aimed at children on YouTube.docx
- Multimedia Appendix 5. Quality evaluation of part of the included articles/[58] Correlation analysis of watching motivation of mukbang and the influence of mukbang on audience.docx
- Multimedia Appendix 5. Quality evaluation of part of the included articles/[27] Dietary life and mukbang- and cookbang-watching status of university students majoring in food and nutrition before and after COVID-19 outbreak.docx
